# Supplementary material for: Efficient compression of SARS-CoV-2 genome data using Nucleotide Archival Format
Source: Patterns (N Y). 2022 Jul 7;3(9):100562. doi: 10.1016/j.patter.2022.100562 (PMC9259476; doi:10.1016/j.patter.2022.100562)
Supplement: Document S2. Tables S1–S3 [file mmc2.xlsx]

## Sheet: Table S1
Table S1. Performance measurements of 290 settings of 34 compressors. Test dataset: 100,000 SARS-CoV-2 genomes (3.05 GB) selected randomly from the entire set of SARS-CoV-2 genomes downloaded from GenBank on 2022-01-17.
Compressor	Compressed Size (MB)	Compression time (sec)	Decompression time (min)	Compression memory (MB)	Decompression memory (MB)	Compression Ratio (times)	Transfer time (sec)	Transfer + Decompression time (sec)	Compression + Transfer + Decompression time (sec)	Transfer speed (MB/sec)	Compression speed (MB/sec)	Decompression speed (MB/sec)	Transfer + Decompression speed (MB/sec)	Compression + Transfer + Decompression speed (MB/sec)
2bit	752.243	26.38	11.38	756.2	13.14	4.05	60.18	71.56	97.94	50.65	115.5	267.8	42.59	31.12
alapy-b	6.86805	452.3	440.1	1518	1522	444	0.549	440.6	893.0	5547	6.738	6.926	6.918	3.413
alapy-f	150.627	235.0	255.6	43.02	48.27	20.2	12.05	267.7	502.7	252.9	12.97	11.92	11.39	6.063
alapy-m	6.70012	293.3	326.8	109.1	114.3	455	0.536	327.4	620.7	5687	10.39	9.326	9.310	4.910
bcm-b16	38.5123	423.1	415.5	82.04	81.95	79.1	3.081	418.6	841.7	989.3	7.204	7.336	7.282	3.621
bcm-b128	16.1035	610.0	486.2	655.7	655.4	189	1.288	487.5	1097	2366	4.997	6.270	6.253	2.777
bcm-b1024	8.55517	774.4	576.6	5243	5243	356	0.684	577.2	1352	4453	3.936	5.287	5.280	2.255
bcm-b2047	7.86297	835.2	640.7	10481	10481	388	0.629	641.3	1477	4846	3.649	4.757	4.753	2.064
beetl-b50-zst1	118.762	281.6	638.6	3529	1619	25.7	9.501	648.1	929.7	320.8	10.82	4.773	4.703	3.278
beetl-b50-zst22	93.6048	896.5	630.8	3586	1619	32.6	7.488	638.3	1535	407.0	3.400	4.832	4.775	1.986
beetl-b200-zst1	45.7892	237.7	561.7	4660	457.3	66.6	3.663	565.4	803.1	832.1	12.82	5.426	5.391	3.795
beetl-b200-zst22	38.4109	699.2	551.6	4424	471.1	79.4	3.073	554.7	1254	991.9	4.359	5.526	5.495	2.431
beetl-b500-zst1	27.838	241.9	835.0	1452	224.9	109	2.227	837.3	1079	1369	12.60	3.650	3.640	2.824
beetl-b500-zst22	24.3661	738.6	832.5	1583	224.9	125	1.949	834.4	1573	1564	4.127	3.662	3.653	1.938
blast	786.956	58.76	10.03	23.94	792.1	3.87	62.96	72.99	131.7	48.41	51.87	303.9	41.76	23.14
brieflz-1	1024.48	12.72	7.747	1.550	1.020	2.98	81.96	89.71	102.4	37.19	239.6	393.4	33.98	29.76
brieflz-2	989.117	19.23	8.398	1.590	1.060	3.08	79.13	87.53	106.8	38.52	158.5	363.0	34.82	28.55
brieflz-3	800.59	23.94	7.240	2.130	1.030	3.81	64.05	71.29	95.23	47.59	127.3	421.0	42.76	32.01
brieflz-4	561.525	28.32	5.419	3.110	1.030	5.43	44.92	50.34	78.66	67.85	107.6	562.5	60.55	38.75
brieflz-5	649.387	35.89	5.695	13.41	1.050	4.69	51.95	57.65	93.53	58.67	84.93	535.2	52.88	32.59
brieflz-6	305.711	52.80	3.059	13.17	1.040	9.97	24.46	27.52	80.32	124.6	57.72	996.3	110.8	37.95
brieflz-6-3600m	251.871	77.23	3.901	38941	3222	12.1	20.15	24.05	101.3	151.3	39.47	781.4	126.7	30.10
brieflz-7	151.544	133.7	1.806	13.20	0.800	20.1	12.12	13.93	147.7	251.4	22.79	1687	218.8	20.64
brieflz-8	105.636	676.8	1.263	21.67	0.840	28.9	8.451	9.714	686.5	360.7	4.503	2413	313.8	4.440
brieflz-9	104.324	835.3	1.235	21.67	0.820	29.2	8.346	9.581	844.9	365.2	3.649	2467	318.1	3.607
brieflz-9-3600m	15.1703	1025	1.652	62524	2991	201	1.214	2.866	1028	2512	2.973	1845	1064	2.964
brieflz-opt	101.809	13629	1.205	21.89	0.800	29.9	8.145	9.350	13638	374.2	0.224	2529	326.0	0.223
brotli-0	474.518	5.098	4.758	1.980	17.71	6.42	37.96	42.72	47.82	80.29	597.9	640.6	71.35	63.74
brotli-1	364.066	6.354	3.830	2.310	17.72	8.37	29.13	32.96	39.31	104.7	479.7	795.7	92.49	77.54
brotli-2	216.208	11.91	2.662	34.98	17.74	14.1	17.30	19.96	31.87	176.2	255.9	1145	152.7	95.64
brotli-3	174.426	11.82	2.077	35.03	17.63	17.5	13.95	16.03	27.86	218.4	257.8	1467	190.1	109.4
brotli-4	135.167	13.38	1.607	61.83	17.93	22.6	10.81	12.42	25.80	281.9	227.9	1897	245.4	118.2
brotli-5	67.4867	21.11	1.140	51.01	18.71	45.2	5.399	6.539	27.65	564.6	144.4	2674	466.1	110.2
brotli-6	35.2569	19.86	0.854	44.99	18.29	86.5	2.821	3.675	23.54	1081	153.5	3569	829.5	129.5
brotli-7	21.6313	22.66	0.735	47.74	18.27	141	1.731	2.465	25.12	1761	134.5	4149	1236	121.3
brotli-8	18.0454	27.67	0.688	53.67	18.05	169	1.444	2.132	29.80	2111	110.2	4428	1430	102.3
brotli-9	15.2822	36.50	0.634	69.71	18.03	199	1.223	1.856	38.35	2493	83.52	4808	1642	79.47
brotli-10	10.0776	518.2	0.595	174.0	18.08	302	0.806	1.401	519.6	3781	5.882	5126	2176	5.866
brotli-11	9.821	1199	0.592	195.7	18.08	310	0.786	1.377	1200	3879	2.543	5151	2213	2.540
brotli-11w30	7.68991	997.7	1.941	10497	1050	396	0.615	2.556	1000	4955	3.055	1571	1193	3.047
bsc-b16cfe1	36.3577	120.1	8.884	111.3	1025	83.8	2.909	11.79	131.9	1048	25.38	343.1	258.5	23.11
bsc-b16cfe2	35.8553	124.1	9.290	111.3	1016	85.0	2.868	12.16	136.3	1063	24.56	328.1	250.7	22.37
bsc-b128cfe1	16.1384	195.9	11.50	495.8	4644	189	1.291	12.79	208.7	2361	15.56	265.1	238.3	14.61
bsc-b128cfe2	15.9121	198.2	11.73	495.9	4644	192	1.273	13.00	211.2	2394	15.38	259.8	234.4	14.43
bsc-b1024cfe1	8.81175	280.8	54.15	3612	8077	346	0.705	54.86	335.7	4324	10.85	56.29	55.56	9.079
bsc-b1024cfe2	8.70846	282.0	44.75	3612	8077	350	0.697	45.45	327.5	4375	10.81	68.11	67.07	9.308
bzip2-1	569.23	231.5	70.87	0.810	0.050	5.35	45.54	116.4	347.9	66.93	13.17	43.01	26.18	8.761
bzip2-2	377.981	240.0	74.11	1.340	0.500	8.06	30.24	104.4	344.3	100.8	12.70	41.13	29.21	8.852
bzip2-3	303.564	252.8	73.06	2.410	0.880	10.0	24.29	97.35	350.2	125.5	12.06	41.72	31.31	8.704
bzip2-4	251.947	262.5	73.46	2.730	1.350	12.1	20.16	93.62	356.1	151.2	11.61	41.49	32.56	8.560
bzip2-5	217.593	277.3	71.73	3.480	1.620	14.0	17.41	89.14	366.4	175.1	10.99	42.49	34.19	8.318
bzip2-6	199.302	288.9	71.53	4.040	2.200	15.3	15.94	87.48	376.3	191.2	10.55	42.61	34.84	8.099
bzip2-7	182.485	306.8	70.99	5.490	2.430	16.7	14.60	85.59	392.4	208.8	9.936	42.93	35.61	7.769
bzip2-8	167.475	332.9	70.34	6.430	2.940	18.2	13.40	83.74	416.6	227.5	9.157	43.33	36.40	7.316
bzip2-9	152.462	347.0	69.53	7.180	3.250	20.0	12.20	81.72	428.7	249.9	8.784	43.84	37.30	7.110
copy-cat	3048.03	1.576	0.590	0.650	0.650	1.00	243.8	244.4	246.0	12.50	1935	5167	12.47	12.39
copy-pigz-0-1t	3048.38	4.178	4.459	0.970	0.860	1.00	243.9	248.3	252.5	12.50	729.6	683.6	12.27	12.07
dlim	8.50107	71.40	122.6	699.1	70.64	359	0.680	123.3	194.7	4482	42.69	24.86	24.73	15.66
dsrc-m0-1t	828.032	48.70	38.65	12.84	12.97	3.68	66.24	104.9	153.6	46.01	62.59	78.87	29.06	19.85
dsrc-m1-1t	606.177	85.86	115.2	89.45	81.23	5.03	48.49	163.7	249.6	62.85	35.50	26.45	18.62	12.21
dsrc-m2-1t	421.175	91.62	130.0	350.0	328.9	7.24	33.69	163.7	255.3	90.46	33.27	23.45	18.62	11.94
fastqz-fast	784.724	55.12	36.02	10.07	5.350	3.88	62.78	98.80	153.9	48.55	55.30	84.62	30.85	19.80
fastqz-slow	5.6101	472.1	552.3	1445	1444	543	0.449	552.8	1025	6791	6.457	5.518	5.514	2.974
fqzcomp-1	196.865	72.10	103.7	37.92	37.33	15.5	15.75	119.4	191.5	193.5	42.28	29.40	25.53	15.92
fqzcomp-2	74.4065	73.25	114.2	39.22	38.84	41.0	5.953	120.1	193.4	512.1	41.61	26.70	25.37	15.76
fqzcomp-3	28.9682	75.11	120.0	45.26	44.87	105	2.317	122.4	197.5	1315	40.58	25.39	24.91	15.44
fqzcomp-4	14.0116	78.14	128.5	69.71	69.31	218	1.121	129.6	207.7	2719	39.01	23.73	23.52	14.67
fqzcomp-5	10.1698	87.36	137.7	168.0	167.6	300	0.814	138.5	225.9	3746	34.89	22.13	22.00	13.49
fqzcomp-6	9.30407	92.13	146.0	561.2	560.9	328	0.744	146.7	238.9	4095	33.08	20.88	20.77	12.76
fqzcomp-7	9.12039	98.60	150.7	2134	2134	334	0.730	151.4	250.0	4177	30.91	20.23	20.13	12.19
fqzcomp-8	9.25771	114.7	168.9	8426	8425	329	0.741	169.6	284.4	4116	26.57	18.05	17.97	10.72
gzip-1	1026.62	44.83	21.67	0.250	0.040	2.97	82.13	103.8	148.6	37.11	67.99	140.6	29.36	20.51
gzip-2	975.731	49.52	19.15	0.220	0.090	3.12	78.06	97.21	146.7	39.05	61.56	159.2	31.36	20.77
gzip-3	659.988	54.81	13.57	0.290	-0.000	4.62	52.80	66.37	121.2	57.73	55.61	224.6	45.93	25.15
gzip-4	830.548	57.06	16.16	0.150	0.010	3.67	66.44	82.60	139.7	45.87	53.42	188.6	36.90	21.82
gzip-5	566.738	79.12	13.38	0.210	0.030	5.38	45.34	58.72	137.8	67.23	38.52	227.7	51.90	22.11
gzip-6	458.35	155.8	11.77	0.210	0.080	6.65	36.67	48.44	204.3	83.13	19.56	258.9	62.93	14.92
gzip-7	412.8	262.3	11.25	0.270	0.000	7.38	33.02	44.28	306.6	92.30	11.62	270.9	68.84	9.942
gzip-8	137.821	208.8	7.945	0.230	0.090	22.1	11.03	18.97	227.7	276.4	14.60	383.6	160.7	13.38
gzip-9	137.804	237.3	7.944	0.190	0.060	22.1	11.02	18.97	256.2	276.5	12.85	383.7	160.7	11.89
harc-1t	38.8533	171.5	54.74	7827	782.8	78.4	3.108	57.85	229.3	980.6	17.78	55.68	52.69	13.29
leon-12	172.014	67.03	43.10	2139	216.3	17.7	13.76	56.86	123.9	221.5	45.48	70.72	53.60	24.60
leon-13	140.534	63.27	41.03	2095	215.9	21.7	11.24	52.28	115.5	271.1	48.18	74.28	58.31	26.38
leon-14	129.451	60.91	40.32	2084	217.1	23.5	10.36	50.68	111.6	294.3	50.04	75.60	60.15	27.32
leon-15	126.319	57.40	40.61	2048	216.0	24.1	10.11	50.72	108.1	301.6	53.10	75.05	60.10	28.19
leon-16	121.795	55.03	40.19	1915	216.0	25.0	9.744	49.94	105.0	312.8	55.39	75.83	61.04	29.04
leon-17	121.388	55.24	40.55	1756	216.0	25.1	9.711	50.26	105.5	313.9	55.18	75.17	60.65	28.89
leon-18	119.323	55.86	40.49	1762	216.0	25.5	9.546	50.04	105.9	319.3	54.56	75.27	60.91	28.78
leon-19	118.717	54.91	40.91	1729	216.2	25.7	9.497	50.41	105.3	320.9	55.51	74.51	60.47	28.94
leon-20	118.144	51.17	39.84	1678	216.0	25.8	9.452	49.29	100.5	322.5	59.57	76.52	61.84	30.34
leon-21	116.54	50.52	39.32	1663	217.1	26.2	9.323	48.65	99.17	326.9	60.33	77.51	62.66	30.74
leon-22	113.497	50.59	39.11	1642	216.4	26.9	9.080	48.19	98.78	335.7	60.25	77.94	63.25	30.86
leon-23	113.038	49.75	39.88	1617	216.4	27.0	9.043	48.92	98.67	337.1	61.27	76.44	62.31	30.89
leon-24	112.464	49.60	39.49	1607	216.0	27.1	8.997	48.49	98.09	338.8	61.45	77.18	62.86	31.07
leon-25	109.483	49.03	39.24	1613	217.5	27.8	8.759	48.00	97.02	348.0	62.17	77.68	63.51	31.42
leon-26	109.586	48.76	39.23	1596	216.9	27.8	8.767	48.00	96.76	347.7	62.51	77.70	63.50	31.50
leon-27	107.988	48.91	39.42	1577	216.8	28.2	8.639	48.06	96.97	352.8	62.31	77.32	63.42	31.43
leon-28	103.492	48.41	39.31	1549	216.4	29.5	8.279	47.59	96.00	368.1	62.96	77.53	64.04	31.75
leon-29	104.444	48.12	39.28	1541	216.0	29.2	8.355	47.64	95.76	364.8	63.34	77.59	63.98	31.83
leon-30	101.6	47.31	38.80	1764	215.9	30.0	8.128	46.93	94.24	375.0	64.43	78.55	64.95	32.34
leon-31	99.2556	47.36	38.45	1753	216.1	30.7	7.940	46.39	93.75	383.9	64.36	79.27	65.70	32.51
lizard-10	909.573	5.514	1.760	6.290	6.090	3.35	72.77	74.53	80.04	41.89	552.7	1732	40.90	38.08
lizard-11	881.147	6.082	1.756	7.240	6.030	3.46	70.49	72.25	78.33	43.24	501.2	1736	42.19	38.91
lizard-12	776.146	15.40	1.570	7.130	6.180	3.93	62.09	63.66	79.06	49.09	197.9	1942	47.88	38.55
lizard-13	639.42	24.81	1.433	7.060	5.980	4.77	51.15	52.59	77.40	59.59	122.9	2127	57.96	39.38
lizard-14	544.667	29.67	1.346	7.050	5.550	5.60	43.57	44.92	74.59	69.95	102.7	2264	67.86	40.87
lizard-15	449.503	37.09	1.305	6.920	5.370	6.78	35.96	37.27	74.36	84.76	82.17	2336	81.79	40.99
lizard-16	546.304	58.02	1.344	6.990	5.560	5.58	43.70	45.05	103.1	69.74	52.54	2268	67.66	29.57
lizard-17	151.16	131.4	0.981	5.910	4.390	20.2	12.09	13.07	144.4	252.1	23.20	3107	233.1	21.10
lizard-18	270.088	650.1	1.095	6.200	4.510	11.3	21.61	22.70	672.8	141.1	4.689	2783	134.3	4.530
lizard-19	268.71	674.6	1.091	38.01	4.550	11.3	21.50	22.59	697.2	141.8	4.518	2793	134.9	4.372
lizard-20	553.617	4.216	1.631	5.980	5.800	5.51	44.29	45.92	50.14	68.82	723.0	1869	66.38	60.79
lizard-21	475.105	6.379	1.444	5.950	5.710	6.42	38.01	39.45	45.83	80.19	477.8	2111	77.26	66.51
lizard-22	466.029	6.907	1.437	6.850	5.680	6.54	37.28	38.72	45.63	81.76	441.3	2121	78.72	66.80
lizard-23	410.503	25.62	1.309	22.97	5.570	7.43	32.84	34.15	59.77	92.81	119.0	2329	89.26	51.00
lizard-24	330.51	28.93	1.197	54.62	5.190	9.22	26.44	27.64	56.57	115.3	105.4	2546	110.3	53.88
lizard-25	387.91	43.13	1.254	54.79	5.540	7.86	31.03	32.29	75.42	98.22	70.67	2431	94.41	40.42
lizard-26	96.2476	57.78	0.985	70.12	4.280	31.7	7.700	8.684	66.47	395.9	52.75	3096	351.0	45.86
lizard-27	64.5674	60.10	0.926	69.98	4.230	47.2	5.165	6.091	66.19	590.1	50.72	3292	500.4	46.05
lizard-28	59.9943	598.6	0.915	69.87	4.240	50.8	4.800	5.715	604.3	635.1	5.092	3331	533.4	5.043
lizard-29	59.9943	601.1	0.915	69.90	4.270	50.8	4.800	5.714	606.8	635.1	5.071	3332	533.4	5.023
lizard-30	698.662	7.144	2.071	5.750	5.770	4.36	55.89	57.96	65.11	54.53	426.7	1472	52.58	46.82
lizard-31	655.228	7.646	2.067	6.700	5.710	4.65	52.42	54.48	62.13	58.15	398.6	1475	55.94	49.06
lizard-32	546.798	15.86	2.596	5.650	5.550	5.57	43.74	46.34	62.20	69.68	192.2	1174	65.78	49.00
lizard-33	536.15	17.09	2.557	6.610	5.540	5.69	42.89	45.45	62.54	71.06	178.3	1192	67.06	48.73
lizard-34	461.819	26.16	2.234	6.550	5.410	6.60	36.95	39.18	65.34	82.50	116.5	1364	77.80	46.65
lizard-35	420.006	31.77	1.938	6.610	5.380	7.26	33.60	35.54	67.31	90.71	95.94	1573	85.77	45.28
lizard-36	381.893	38.19	1.474	6.530	5.300	7.98	30.55	32.02	70.21	99.77	79.81	2069	95.18	43.41
lizard-37	417.183	59.54	1.977	6.560	5.390	7.31	33.37	35.35	94.89	91.33	51.19	1542	86.22	32.12
lizard-38	100.7	129.5	1.234	5.640	4.280	30.3	8.056	9.290	138.8	378.4	23.53	2471	328.1	21.95
lizard-39	202.386	768.8	1.377	37.81	4.450	15.1	16.19	17.57	786.4	188.3	3.964	2213	173.5	3.876
lizard-40	415.211	4.840	1.861	5.430	5.340	7.34	33.22	35.08	39.92	91.76	629.7	1638	86.89	76.36
lizard-41	350.197	7.311	1.764	5.410	5.230	8.70	28.02	29.78	37.09	108.8	416.9	1727	102.4	82.18
lizard-42	342.827	7.869	1.740	6.320	5.230	8.89	27.43	29.17	37.03	111.1	387.4	1752	104.5	82.30
lizard-43	282.703	26.76	1.603	22.58	5.140	10.8	22.62	24.22	50.98	134.8	113.9	1901	125.8	59.79
lizard-44	224.325	31.09	1.442	54.09	4.750	13.6	17.95	19.39	50.48	169.8	98.04	2114	157.2	60.38
lizard-45	272.026	45.23	1.546	54.22	5.090	11.2	21.76	23.31	68.54	140.1	67.39	1972	130.8	44.47
lizard-46	247.008	97.09	1.521	54.30	5.080	12.3	19.76	21.28	118.4	154.2	31.39	2004	143.2	25.75
lizard-47	65.2656	47.77	1.041	69.95	4.300	46.7	5.221	6.262	54.03	583.8	63.81	2928	486.7	56.41
lizard-48	47.1877	63.97	0.995	70.01	4.230	64.6	3.775	4.770	68.74	807.4	47.65	3064	639.0	44.34
lizard-49	44.521	644.9	0.981	69.90	4.240	68.5	3.562	4.543	649.4	855.8	4.726	3107	671.0	4.693
lz4-1	907.345	5.268	1.694	6.000	6.330	3.36	72.59	74.28	79.55	41.99	578.6	1800	41.03	38.32
lz4-2	907.345	5.289	1.692	6.030	6.340	3.36	72.59	74.28	79.57	41.99	576.3	1802	41.03	38.31
lz4-3	853.434	27.37	1.611	6.250	6.320	3.57	68.27	69.89	97.25	44.64	111.4	1893	43.61	31.34
lz4-4	656.595	33.96	1.403	6.060	6.130	4.64	52.53	53.93	87.89	58.03	89.75	2173	56.52	34.68
lz4-5	544.749	45.29	1.301	5.690	5.890	5.60	43.58	44.88	90.17	69.94	67.30	2343	67.91	33.80
lz4-6	448.282	63.52	1.229	5.550	5.590	6.80	35.86	37.09	100.6	84.99	47.99	2481	82.18	30.30
lz4-7	345.64	88.38	1.155	5.200	5.320	8.82	27.65	28.81	117.2	110.2	34.49	2639	105.8	26.01
lz4-8	199.973	85.86	1.041	5.020	4.830	15.2	16.00	17.04	102.9	190.5	35.50	2927	178.9	29.62
lz4-9	153.544	90.99	0.922	4.630	4.690	19.9	12.28	13.21	104.2	248.1	33.50	3305	230.8	29.25
lzop-1	1358.15	7.693	5.802	0.620	0.120	2.24	108.7	114.5	122.1	28.05	396.2	525.4	26.63	24.95
lzop-9	305.194	701.8	2.419	0.960	0.150	9.99	24.42	26.83	728.6	124.8	4.343	1260	113.6	4.183
lzturbo-10-1t	1663.52	6.735	3.166	6.320	97.84	1.83	133.1	136.2	143.0	22.90	452.6	962.6	22.37	21.32
lzturbo-11-1t	1308.31	14.42	2.479	100.4	1224	2.33	104.7	107.1	121.6	29.12	211.3	1230	28.45	25.07
lzturbo-12-1t	584.035	15.59	2.461	98.83	982.0	5.22	46.72	49.18	64.77	65.24	195.5	1238	61.97	47.06
lzturbo-19-1t	270.536	2745	2.410	613.0	1691	11.3	21.64	24.05	2769	140.8	1.110	1265	126.7	1.101
lzturbo-20-1t	1141.8	6.768	3.187	5.580	81.66	2.67	91.34	94.53	101.3	33.37	450.3	956.3	32.24	30.09
lzturbo-21-1t	857.228	11.46	2.435	89.95	1075	3.56	68.58	71.01	82.47	44.45	265.9	1252	42.92	36.96
lzturbo-22-1t	189.429	9.868	2.493	137.3	843.4	16.1	15.15	17.65	27.52	201.1	308.9	1223	172.7	110.8
lzturbo-29-1t	18.7735	225.2	2.368	315.2	1618	162	1.502	3.870	229.1	2029	13.53	1287	787.6	13.31
lzturbo-30-1t	766.07	14.47	2.407	12.19	68.52	3.98	61.29	63.69	78.17	49.73	210.6	1266	47.86	38.99
lzturbo-31-1t	603.612	18.42	2.494	121.3	992.8	5.05	48.29	50.78	69.20	63.12	165.5	1222	60.02	44.05
lzturbo-32-1t	157.265	12.73	2.489	222.6	834.1	19.4	12.58	15.07	27.80	242.3	239.4	1225	202.3	109.6
lzturbo-39-1t	8.45905	242.4	2.365	302.7	1614	360	0.677	3.042	245.5	4504	12.57	1289	1002	12.42
lzturbo-49-1t	6.98817	418.7	2.381	300.8	1617	436	0.559	2.940	421.6	5452	7.280	1280	1037	7.229
mfc-1	19.4483	151.9	179.8	503.4	499.3	157	1.556	181.3	333.3	1959	20.06	16.96	16.81	9.146
mfc-2	19.5375	172.2	209.3	503.9	499.7	156	1.563	210.8	383.0	1950	17.70	14.56	14.46	7.958
mfc-3	22.0793	283.1	265.2	1652	1648	138	1.766	266.9	550.1	1726	10.77	11.49	11.42	5.541
naf-1	13.457	6.279	1.893	10.59	44.95	227	1.077	2.969	9.248	2831	485.4	1610	1027	329.6
naf-2	10.7525	6.232	1.894	13.48	45.45	283	0.860	2.754	8.986	3543	489.1	1610	1107	339.2
naf-3	10.2361	6.343	1.894	19.01	46.27	298	0.819	2.713	9.056	3722	480.5	1609	1123	336.6
naf-4	10.2434	6.404	1.894	25.31	46.24	298	0.819	2.713	9.117	3720	476.0	1609	1123	334.3
naf-5	8.70712	12.49	1.874	30.76	46.27	350	0.697	2.570	15.06	4376	244.1	1627	1186	202.4
naf-6	8.4921	12.69	1.874	30.48	46.27	359	0.679	2.554	15.24	4487	240.2	1626	1194	200.0
naf-7	7.36415	13.39	1.863	30.51	46.26	414	0.589	2.452	15.84	5174	227.7	1637	1243	192.4
naf-8	7.18698	13.69	1.862	30.18	46.29	424	0.575	2.437	16.13	5301	222.6	1637	1251	189.0
naf-9	6.94604	15.94	1.859	45.45	46.25	439	0.556	2.415	18.35	5485	191.3	1639	1262	166.1
naf-10	6.84692	22.21	1.863	82.43	48.38	445	0.548	2.411	24.62	5565	137.2	1636	1264	123.8
naf-11	6.83467	28.93	1.862	143.9	48.38	446	0.547	2.408	31.34	5575	105.4	1637	1266	97.27
naf-12	6.68575	32.43	1.862	143.9	48.38	456	0.535	2.397	34.83	5699	93.98	1637	1272	87.51
naf-13	6.69679	39.68	1.857	143.9	48.36	455	0.536	2.393	42.07	5689	76.82	1641	1274	72.45
naf-14	6.63173	46.81	1.860	266.7	48.36	460	0.531	2.390	49.20	5745	65.11	1639	1275	61.95
naf-15	6.49268	79.23	1.857	348.5	48.36	469	0.519	2.377	81.61	5868	38.47	1641	1282	37.35
naf-16	7.08401	46.40	1.877	184.8	48.37	430	0.567	2.444	48.85	5378	65.69	1624	1247	62.40
naf-17	7.01187	56.40	1.875	279.1	52.57	435	0.561	2.436	58.84	5434	54.04	1625	1251	51.81
naf-18	7.0585	63.62	1.881	281.6	52.62	432	0.565	2.446	66.07	5398	47.91	1621	1246	46.14
naf-19	6.6718	83.51	1.879	445.7	52.60	457	0.534	2.412	85.93	5711	36.50	1623	1264	35.47
naf-20	6.63677	83.56	1.982	903.6	77.18	459	0.531	2.512	86.07	5741	36.48	1538	1213	35.41
naf-21	6.33682	139.2	2.018	1756	109.9	481	0.507	2.525	141.7	6013	21.90	1510	1207	21.51
naf-22	5.89702	361.2	2.033	3501	175.4	517	0.472	2.505	363.7	6461	8.439	1499	1217	8.381
naf-22-31	5.89043	355.3	2.545	4947	1497	517	0.471	3.016	358.3	6468	8.578	1198	1011	8.506
naf-text-1	19.6571	3.821	1.130	9.620	33.07	155	1.573	2.703	6.523	1938	797.8	2697	1128	467.2
naf-text-2	20.5895	3.838	1.127	11.89	33.34	148	1.647	2.775	6.612	1850	794.2	2704	1099	461.0
naf-text-3	12.7834	3.776	1.097	15.83	34.40	238	1.023	2.120	5.896	2980	807.3	2778	1438	517.0
naf-text-4	12.765	3.772	1.098	21.10	34.36	239	1.021	2.119	5.891	2985	808.0	2777	1439	517.4
naf-text-5	69.3002	13.02	1.363	25.37	34.39	44.0	5.544	6.907	19.92	549.8	234.1	2237	441.3	153.0
naf-text-6	31.6004	12.29	1.159	25.22	34.40	96.5	2.528	3.687	15.98	1206	247.9	2631	826.8	190.7
naf-text-7	18.4885	13.35	1.092	24.92	34.42	165	1.479	2.571	15.92	2061	228.3	2791	1185	191.4
naf-text-8	16.6954	13.74	1.085	24.86	34.38	183	1.336	2.420	16.16	2282	221.8	2811	1259	188.6
naf-text-9	11.4627	14.30	1.060	37.05	34.38	266	0.917	1.977	16.27	3324	213.2	2877	1542	187.3
naf-text-10	11.4018	16.59	1.058	65.81	36.49	267	0.912	1.970	18.56	3342	183.7	2880	1547	164.2
naf-text-11	11.382	19.60	1.059	115.0	36.50	268	0.911	1.969	21.57	3347	155.5	2878	1548	141.3
naf-text-12	9.06108	21.94	1.050	115.0	36.50	336	0.725	1.775	23.72	4205	138.9	2902	1717	128.5
naf-text-13	8.85281	29.98	1.051	114.9	36.50	344	0.708	1.759	31.74	4304	101.7	2901	1733	96.03
naf-text-14	8.84075	34.17	1.042	213.1	36.51	345	0.707	1.750	35.92	4310	89.21	2924	1742	84.86
naf-text-15	8.10842	63.55	1.044	278.5	36.50	376	0.649	1.693	65.24	4699	47.96	2920	1801	46.72
naf-text-16	7.51703	82.81	1.072	147.8	36.54	405	0.601	1.674	84.49	5069	36.81	2842	1821	36.08
naf-text-17	7.4389	88.47	1.084	221.6	40.72	410	0.595	1.679	90.15	5122	34.45	2811	1815	33.81
naf-text-18	7.48224	92.87	1.084	223.5	40.73	407	0.599	1.682	94.56	5092	32.82	2813	1812	32.24
naf-text-19	7.18063	110.9	1.083	354.8	40.73	424	0.574	1.657	112.6	5306	27.49	2816	1840	27.08
naf-text-20	7.18747	108.0	1.273	727.8	65.30	424	0.575	1.848	109.9	5301	28.21	2395	1650	27.74
naf-text-21	6.95476	149.6	1.304	1416	98.00	438	0.556	1.860	151.4	5478	20.38	2338	1639	20.13
naf-text-22	6.49677	326.4	1.298	2826	163.5	469	0.520	1.818	328.3	5865	9.337	2348	1677	9.286
naf-text-22-31	6.49798	322.8	2.034	4917	2130	469	0.520	2.554	325.3	5863	9.443	1498	1193	9.369
nuht	764.01	2277	2059	96276	16457	3.99	61.12	2121	4398	49.87	1.338	1.480	1.437	0.693
pbzip2-1-1t	571.16	232.0	6.040	7.300	31.28	5.34	45.69	51.73	283.7	66.71	13.14	504.6	58.92	10.74
pbzip2-2-1t	399.393	239.8	6.266	7.070	36.75	7.63	31.95	38.22	278.1	95.40	12.71	486.5	79.76	10.96
pbzip2-3-1t	306.143	254.6	6.253	7.920	40.45	9.96	24.49	30.74	285.4	124.5	11.97	487.4	99.14	10.68
pbzip2-4-1t	287.254	262.1	6.221	8.370	45.71	10.6	22.98	29.20	291.3	132.6	11.63	490.0	104.4	10.47
pbzip2-5-1t	233.089	274.3	6.149	9.010	52.20	13.1	18.65	24.80	299.1	163.5	11.11	495.7	122.9	10.19
pbzip2-6-1t	233.936	280.2	6.147	9.630	56.57	13.0	18.71	24.86	305.1	162.9	10.88	495.9	122.6	9.992
pbzip2-7-1t	225.708	295.8	6.286	11.07	64.52	13.5	18.06	24.34	320.1	168.8	10.30	484.9	125.2	9.521
pbzip2-8-1t	212.098	322.2	7.040	11.79	66.45	14.4	16.97	24.01	346.2	179.6	9.460	432.9	127.0	8.804
pbzip2-9-1t	155.244	351.3	8.057	12.51	71.98	19.6	12.42	20.48	371.8	245.4	8.676	378.3	148.9	8.198
pfish	736.756	81.19	97.99	10.07	22933	4.14	58.94	156.9	238.1	51.71	37.54	31.10	19.42	12.80
pigz-1-1t	1027.75	42.05	10.75	1.180	0.960	2.97	82.22	92.97	135.0	37.07	72.49	283.6	32.79	22.58
pigz-2-1t	976.916	46.28	10.18	0.930	0.890	3.12	78.15	88.33	134.6	39.00	65.86	299.4	34.51	22.64
pigz-3-1t	660.616	52.73	6.935	1.090	0.880	4.61	52.85	59.78	112.5	57.67	57.81	439.5	50.98	27.09
pigz-4-1t	831.992	54.99	8.957	1.020	0.900	3.66	66.56	75.52	130.5	45.79	55.43	340.3	40.36	23.36
pigz-5-1t	567.623	80.96	6.958	1.130	0.840	5.37	45.41	52.37	133.3	67.12	37.65	438.0	58.20	22.86
pigz-6-1t	458.996	160.4	6.064	0.980	0.890	6.64	36.72	42.78	203.1	83.01	19.01	502.6	71.24	15.00
pigz-7-1t	413.275	267.5	5.814	1.030	0.900	7.38	33.06	38.88	306.4	92.19	11.39	524.3	78.40	9.948
pigz-8-1t	134.902	210.6	3.824	0.950	0.850	22.6	10.79	14.62	225.3	282.4	14.47	797.0	208.5	13.53
pigz-9-1t	134.878	239.4	3.871	1.020	0.870	22.6	10.79	14.66	254.0	282.5	12.73	787.3	207.9	12.00
pigz-11-1t	125.369	44276	3.882	6.970	0.890	24.3	10.03	13.91	44290	303.9	0.069	785.1	219.1	0.069
quip	25.1239	88.76	109.9	388.8	387.5	121	2.010	111.9	200.7	1516	34.34	27.73	27.23	15.19
snzip	1269.63	31.23	16.85	1.520	1.310	2.40	101.6	118.4	149.7	30.01	97.58	180.9	25.74	20.37
spring-l-1t	12.5542	386.2	150.0	1026	838.4	243	1.004	151.0	537.2	3035	7.893	20.32	20.18	5.674
spring-s-1t	11.6047	259.7	15.75	3175	183.3	263	0.928	16.68	276.3	3283	11.74	193.5	182.7	11.03
xz-0	401.691	89.91	29.48	3.580	1.270	7.59	32.14	61.61	151.5	94.85	33.90	103.4	49.47	20.12
xz-1	183.634	57.47	13.64	9.610	2.030	16.6	14.69	28.33	85.80	207.5	53.04	223.5	107.6	35.53
xz-2	37.4438	34.38	5.294	17.44	3.060	81.4	2.996	8.290	42.67	1018	88.66	575.7	367.7	71.43
xz-3	23.7002	41.79	4.525	32.69	5.100	129	1.896	6.421	48.21	1608	72.93	673.6	474.7	63.22
xz-4	14.1112	423.9	4.013	49.21	5.090	216	1.129	5.141	429.0	2700	7.190	759.6	592.8	7.104
xz-5	12.0349	459.4	3.860	96.05	9.200	253	0.963	4.823	464.2	3166	6.635	789.6	632.0	6.566
xz-6	11.2482	518.0	3.857	96.13	9.220	271	0.900	4.756	522.7	3387	5.884	790.3	640.8	5.831
xz-7	9.80751	524.5	3.746	186.0	17.41	311	0.785	4.531	529.0	3885	5.812	813.6	672.7	5.762
xz-8	8.72694	523.7	3.755	358.3	33.79	349	0.698	4.453	528.1	4366	5.820	811.7	684.5	5.771
xz-9	7.974	527.7	3.755	669.5	66.56	382	0.638	4.393	532.1	4778	5.776	811.8	693.9	5.728
xz-e0	17.6953	758.5	4.606	5.000	1.280	172	1.416	6.021	764.5	2153	4.018	661.8	506.2	3.987
xz-e1	13.3122	749.8	4.176	13.89	2.070	229	1.065	5.241	755.0	2862	4.065	729.8	581.5	4.037
xz-e2	11.9513	741.6	4.024	25.79	3.060	255	0.956	4.980	746.5	3188	4.110	757.4	612.0	4.083
xz-e3	10.8828	654.5	3.901	49.34	5.120	280	0.871	4.772	659.3	3501	4.657	781.3	638.7	4.623
xz-e4	10.7588	735.2	3.898	49.32	5.130	283	0.861	4.758	739.9	3541	4.146	782.0	640.6	4.119
xz-e5	9.6741	643.8	3.783	96.25	9.200	315	0.774	4.557	648.3	3938	4.734	805.7	668.8	4.701
xz-e6	9.52906	730.2	3.768	96.24	9.200	320	0.762	4.530	734.7	3998	4.174	808.9	672.8	4.148
xz-e7	8.35759	725.3	3.680	186.0	17.40	365	0.669	4.349	729.6	4559	4.203	828.2	700.9	4.178
xz-e8	7.40319	720.5	3.705	358.3	33.78	412	0.592	4.297	724.8	5146	4.230	822.8	709.4	4.205
xz-e9	6.66913	717.4	3.696	669.5	66.57	457	0.534	4.230	721.6	5713	4.249	824.7	720.6	4.224
zpaq-1-1t	187.661	48.06	2.949	89.81	405.4	16.2	15.01	17.96	66.03	203.0	63.41	1034	169.7	46.16
zpaq-2-1t	27.4822	524.0	3.051	431.0	1587	111	2.199	5.249	529.3	1386	5.816	999.2	580.7	5.759
zpaq-3-1t	21.577	847.0	77.89	398.2	4730	141	1.726	79.62	926.6	1766	3.599	39.13	38.28	3.289
zpaq-4-1t	21.577	849.1	78.03	397.9	4730	141	1.726	79.75	928.9	1766	3.590	39.06	38.22	3.281
zpaq-5-1t	13.1267	7872	802.1	867.7	8978	232	1.050	803.1	8675	2903	0.387	3.800	3.795	0.351
zpipe-1	754.517	538.7	663.8	38.25	38.25	4.04	60.36	724.2	1263	50.50	5.658	4.592	4.209	2.414
zpipe-2	38.4446	2009	2130	109.5	109.6	79.3	3.076	2133	4142	991.0	1.517	1.431	1.429	0.736
zpipe-3	11.79	5444	5528	241.7	241.7	259	0.943	5529	10974	3232	0.560	0.551	0.551	0.278
zstd-1-1t	91.3982	3.010	1.090	1.700	1.650	33.3	7.312	8.402	11.41	416.9	1013	2797	362.8	267.1
zstd-2-1t	108.197	3.179	1.146	2.470	2.130	28.2	8.656	9.802	12.98	352.1	958.9	2660	311.0	234.8
zstd-3-1t	45.9292	2.446	0.884	3.840	3.160	66.4	3.674	4.558	7.004	829.5	1246	3448	668.7	435.2
zstd-4-1t	45.6837	2.451	0.879	5.120	3.090	66.7	3.655	4.533	6.985	834.0	1243	3469	672.4	436.4
zstd-5-1t	141.858	13.53	1.294	6.480	3.160	21.5	11.35	12.64	26.17	268.6	225.3	2355	241.1	116.5
zstd-6-1t	109.969	13.68	1.119	6.600	3.160	27.7	8.798	9.917	23.60	346.5	222.8	2724	307.4	129.2
zstd-7-1t	93.3841	16.75	1.041	6.390	3.180	32.6	7.471	8.511	25.27	408.0	181.9	2929	358.1	120.6
zstd-8-1t	84.7844	18.80	1.001	6.290	3.150	36.0	6.783	7.784	26.59	449.4	162.1	3046	391.6	114.6
zstd-9-1t	59.0013	20.62	0.893	9.410	3.150	51.7	4.720	5.613	26.23	645.8	147.8	3414	543.0	116.2
zstd-10-1t	51.9155	23.56	0.861	17.55	5.210	58.7	4.153	5.014	28.58	733.9	129.4	3541	607.9	106.7
zstd-11-1t	51.8188	28.42	0.858	29.69	5.200	58.8	4.146	5.003	33.42	735.3	107.3	3553	609.2	91.21
zstd-12-1t	31.6754	30.30	0.779	29.97	5.170	96.2	2.534	3.313	33.61	1203	100.6	3914	920.1	90.69
zstd-13-1t	29.8723	84.34	0.778	29.70	5.160	102	2.390	3.168	87.51	1275	36.14	3918	962.2	34.83
zstd-14-1t	26.9947	86.09	0.752	54.33	5.190	113	2.160	2.912	89.00	1411	35.41	4052	1047	34.25
zstd-15-1t	22.2808	157.4	0.733	70.55	5.220	137	1.782	2.515	159.9	1710	19.37	4161	1212	19.06
zstd-16-1t	16.423	160.3	0.749	37.92	5.200	186	1.314	2.063	162.4	2320	19.01	4071	1478	18.77
zstd-17-1t	13.8363	166.5	0.715	58.42	9.320	220	1.107	1.822	168.3	2754	18.31	4262	1673	18.11
zstd-18-1t	13.6583	175.2	0.721	58.89	9.290	223	1.093	1.813	177.0	2790	17.40	4229	1681	17.22
zstd-19-1t	12.6283	230.2	0.714	91.83	9.270	241	1.010	1.725	231.9	3017	13.24	4267	1767	13.14
zstd-20-1t	9.54788	190.0	0.879	198.4	33.85	319	0.764	1.643	191.7	3990	16.04	3468	1856	15.90
zstd-21-1t	8.41543	231.1	0.916	395.1	66.61	362	0.673	1.589	232.7	4527	13.19	3329	1918	13.10
zstd-22-1t	7.591	443.6	0.922	796.5	132.2	402	0.607	1.530	445.2	5019	6.870	3305	1993	6.847
zstd-22-31-1t	7.41471	421.8	1.621	2888	2098	411	0.593	2.215	424.1	5138	7.226	1880	1376	7.188

## Sheet: Table S2
Table S2. Performance measurements of gzip, xz and naf, on the GISAID Genomic epidemiology FASTA dataset from 2021-12-10 (5,866,384 sequences, 175 GB).
Compressor	Compressed Size (GB)	Compression time (min)	Decompression time (min)	Compression memory (MB)	Decompression memory (MB)	Compression Ratio	Transfer time (min)	Transfer + Decompression time (min)	Compression + Transfer + Decompression time (min)	Transfer speed (MB/sec)	Compression speed (MB/sec)	Decompression speed (MB/sec)	Transfer + Decompression speed (MB/sec)	Compression + Transfer + Decompression speed (MB/sec)
fasta	174.797	0	0	0	0	0.292339	233.062	233.062	233.062	3.65424			3.65424	3.65424
gzip-1	56.719	51.1	20	1.892	1.768	0.900932	75.6254	95.6254	146.725	11.2617	16.6667	42.5833	8.90628	5.8045
gzip-2	54.3127	69.417	17.694	1.956	1.768	0.940849	72.4169	90.1109	159.528	11.7606	12.2688	48.1331	9.45132	5.33867
gzip-3	52.2085	124.383	15.677	1.936	1.772	0.978768	69.6113	85.2883	209.671	12.2346	6.84713	54.3259	9.98573	4.06191
gzip-4	52.0678	93.75	16.173	1.912	1.72	0.981413	69.4237	85.5967	179.347	12.2677	9.08444	52.6598	9.94976	4.74872
gzip-5	51.1489	220.383	16.407	1.924	1.772	0.999044	68.1985	84.6055	304.989	12.488	3.86448	51.9087	10.0663	2.79245
gzip-6	23.0993	276.783	10.883	1.932	1.72	2.21219	30.7991	41.6821	318.465	27.6523	3.07702	78.2566	20.4324	2.67429
gzip-7	14.7621	306.8	9.243	1.88	1.868	3.46156	19.6828	28.9258	335.726	43.2695	2.77597	92.1418	29.4431	2.53679
gzip-8	2.29758	105.517	6.906	2	1.768	22.2408	3.06344	9.96944	115.486	278.01	8.07137	123.323	85.4277	7.3746
gzip-9	2.29546	113.15	6.906	1.944	1.928	22.2614	3.06061	9.96661	123.117	278.267	7.52688	123.323	85.452	6.91756
xz-1-1t	14.077	74.25	17.244	11.204	3.716	3.63004	18.7693	36.0133	110.263	45.3755	11.4703	49.3892	23.6487	7.72394
xz-2-1t	0.875208	22.459	3.631	19	4.42	58.3861	1.16694	4.79794	27.2569	729.827	37.921	234.554	177.507	31.2459
xz-3-1t	0.554351	33.279	3.522	34.292	6.668	92.1799	0.739135	4.26113	37.5401	1152.25	25.5917	241.813	199.869	22.6868
xz-4-1t	0.326561	388.4	3.072	50.896	6.636	156.479	0.435415	3.50741	391.907	1955.99	2.19276	277.235	242.819	2.17313
xz-5-1t	0.317018	396.083	3.07	98.08	10.796	161.19	0.422691	3.49269	399.576	2014.87	2.15022	277.416	243.843	2.13143
xz-6-1t	0.300637	412.667	3.061	98.028	10.76	169.972	0.400849	3.46185	416.129	2124.66	2.06381	278.232	246.015	2.04664
xz-7-1t	0.302453	411.85	3.144	192.096	18.76	168.952	0.403271	3.54727	415.397	2111.9	2.0679	270.886	240.091	2.05025
xz-8-1t	0.306142	417.35	3.26	380.648	35.192	166.916	0.408189	3.66819	421.018	2086.45	2.04065	261.247	232.176	2.02287
xz-9-1t	0.310919	422.183	3.311	691.952	68.156	164.351	0.414559	3.72556	425.909	2054.39	2.01729	257.223	228.601	1.99965
xz-1-16t	15.2325	5.372	18.398	214.444	3.592	3.35466	20.3101	38.7081	44.0801	41.9333	158.538	46.2913	22.0023	19.3209
xz-2-16t	1.14763	2.455	3.892	370.376	4.492	44.5266	1.53017	5.42217	7.87717	556.582	346.911	218.825	157.071	108.118
xz-3-16t	0.68647	1.829	3.429	712.476	6.632	74.4388	0.915293	4.34429	6.17329	930.485	465.646	248.372	196.043	137.96
xz-4-16t	0.450539	26.062	3.185	974.168	6.72	113.42	0.600719	3.78572	29.8477	1417.75	32.6785	267.399	224.968	28.5337
xz-5-16t	0.37932	26.784	3.125	1925.56	10.616	134.715	0.50576	3.63076	30.4148	1683.93	31.7976	272.533	234.57	28.0018
xz-6-16t	0.36319	27.954	3.112	1925.46	10.616	140.698	0.484253	3.59625	31.5503	1758.72	30.4667	273.672	236.821	26.994
xz-7-16t	0.333442	28.024	3.2	3827.95	18.812	153.25	0.444589	3.64459	31.6686	1915.63	30.3906	266.146	233.68	26.8931
xz-8-16t	0.320815	28.207	3.188	7632.89	35.34	159.282	0.427753	3.61575	31.8228	1991.02	30.1935	267.148	235.543	26.7628
xz-9-16t	0.317162	28.706	3.401	14194	68.196	161.116	0.422883	3.82388	32.5299	2013.96	29.6686	250.417	222.723	26.1811
naf-1	0.624838	5.985	1.279	14.748	949.62	81.7812	0.833117	2.11212	8.09712	1022.26	142.3	665.885	403.229	105.181
naf-2	0.526383	6.129	1.253	18.5	949.492	97.0776	0.701844	1.95484	8.08384	1213.47	138.957	679.702	435.67	105.354
naf-3	0.499221	5.993	1.288	26.096	949.448	102.359	0.665628	1.95363	7.94663	1279.49	142.11	661.232	435.941	107.173
naf-4	0.499612	6.056	1.274	32.416	949.532	102.279	0.666149	1.94015	7.99615	1278.49	140.632	668.498	438.97	106.51
naf-5	0.54929	6.327	1.262	37.508	948.9	93.0292	0.732387	1.99439	8.32139	1162.86	134.608	674.855	427.032	102.347
naf-6	0.361087	7.043	1.307	37.288	948.652	141.517	0.481449	1.78845	8.83145	1768.96	120.924	651.619	476.204	96.4357
naf-7	0.357241	7.578	1.303	52.832	948.684	143.041	0.476321	1.77932	9.35732	1788.01	112.387	653.62	478.647	91.0161
naf-8	0.351232	7.719	1.27	52.816	948.76	145.488	0.468309	1.73831	9.45731	1818.6	110.334	670.604	489.94	90.0538
naf-9	0.33815	8.095	1.244	93.724	948.872	151.116	0.450867	1.69487	9.78987	1888.95	105.209	684.62	502.498	86.9947
naf-10	0.335856	8.495	1.365	155.384	948.98	152.149	0.447808	1.81281	10.3078	1901.86	100.255	623.932	469.805	82.6235
naf-11	0.334713	9.667	1.321	155.224	949.032	152.668	0.446284	1.76728	11.4343	1908.35	88.1004	644.714	481.907	74.4836
naf-12	0.334699	10.271	1.271	278.048	948.832	152.674	0.446265	1.71727	11.9883	1908.43	82.9195	670.076	495.944	71.0417
naf-13	0.315302	25.888	1.224	196.244	949.036	162.067	0.420403	1.6444	27.5324	2025.84	32.8981	695.806	517.919	30.9332
naf-14	0.308746	42.792	1.308	278.232	948.82	165.508	0.411661	1.71966	44.5117	2068.85	19.9025	651.121	495.253	19.1336
naf-15	0.301769	78.9	1.293	359.844	948.888	169.335	0.402359	1.69536	80.5954	2116.69	10.7943	658.675	502.352	10.5672
naf-16	0.329244	43.406	1.278	196.264	948.872	155.204	0.438992	1.71699	45.123	1940.05	19.6209	666.406	496.023	18.8743
naf-17	0.322351	49.575	1.31	296	953.072	158.523	0.429801	1.7398	51.3148	1981.54	17.1794	650.127	489.519	16.5969
naf-18	0.3233	52.516	1.286	298.712	953.132	158.058	0.431067	1.71707	54.2331	1975.72	16.2173	662.26	496.001	15.7038
naf-19	0.306968	62.833	1.249	462.7	952.948	166.467	0.409291	1.65829	64.4913	2080.84	13.5544	681.879	513.581	13.2059
naf-20	0.305278	68.4	1.341	960.736	981.216	167.388	0.407037	1.74804	70.148	2092.36	12.4513	635.098	487.213	12.141
naf-21	0.295762	103.717	1.438	1878.24	1013.88	172.774	0.394349	1.83235	105.549	2159.68	8.21145	592.258	464.795	8.0689
naf-22	0.275579	249.467	1.398	3754.94	1079.53	185.428	0.367439	1.76544	251.232	2317.85	3.41395	609.204	482.411	3.38996

## Sheet: Table S3
	Table S3. Performance of best settings of gzip, xz and naf, selected based on the measures: A: Transfer + Decompression Time. B: Single-threaded Compression + Transfer + Decompression Time. Dataset used: GISAID Genomic epidemiology FASTA dataset from 2021-12-10 (5,866,384 sequences, 175 GB).
	A. Settings with the best Compresion Ratio
	Compressor	Compressed Size (GB)	Compression time (min)	Decompression time (min)	Compression memory (MB)	Decompression memory (MB)	Compression Ratio	Transfer time (min)	Transfer + Decompression time (min)	Compression + Transfer + Decompression time (min)	Transfer speed (MB/sec)	Decompression speed (MB/sec)	Transfer + Decompression speed (MB/sec)	Compression + Transfer + Decompression speed (MB/sec)	Difference in Compression Ratio from naf (times)
	fasta	174.797	0	0	0	0	1	233.062	233.062	233.062	12.5		12.5	12.5	634.289
	gzip-9	2.29546	113.15	6.906	1.944	1.928	76.1491	3.06061	9.96661	123.117	951.863	421.848	292.304	23.6628	8.32958
	xz-6-1t	0.300637	412.667	3.061	98.028	10.76	581.421	0.400849	3.46185	416.129	7267.77	951.741	841.539	7.00091	1.09093
	naf-22	0.275579	249.467	1.398	3754.94	1079.53	634.289	0.367439	1.76544	251.232	7928.62	2083.89	1650.17	11.596	1
	B. Settings with the best Transfer + Decompression Speed (Using 100 Mbit/sec link speed)
	Compressor	Compressed Size (GB)	Compression time (min)	Decompression time (min)	Compression memory (MB)	Decompression memory (MB)	Compression Ratio	Transfer time (min)	Transfer + Decompression time (min)	Compression + Transfer + Decompression time (min)	Transfer speed (MB/sec)	Decompression speed (MB/sec)	Transfer + Decompression speed (MB/sec)	Compression + Transfer + Decompression speed (MB/sec)	Difference in Transfer + Decompression time from naf (times)
	fasta	174.797	0	0	0	0	1	233.062	233.062	233.062	12.5		12.5	12.5	141.731
	gzip-9	2.29546	113.15	6.906	1.944	1.928	76.1491	3.06061	9.96661	123.117	951.863	421.848	292.304	23.6628	6.06093
	xz-6-1t	0.300637	412.667	3.061	98.028	10.76	581.421	0.400849	3.46185	416.129	7267.77	951.741	841.539	7.00091	2.10523
	naf-13	0.315302	25.888	1.224	196.244	949.036	554.379	0.420403	1.6444	27.5324	6929.74	2380.13	1771.63	105.813	1
	C. Settings with the best single-threaded Compression + Transfer + Decompression Speed (Using 100 Mbit/sec link speed)
	Compressor	Compressed Size (GB)	Compression time (min)	Decompression time (min)	Compression memory (MB)	Decompression memory (MB)	Compression Ratio	Transfer time (min)	Transfer + Decompression time (min)	Compression + Transfer + Decompression time (min)	Transfer speed (MB/sec)	Decompression speed (MB/sec)	Transfer + Decompression speed (MB/sec)	Compression + Transfer + Decompression speed (MB/sec)	Difference in Compression + Transfer + Decompression time from naf (times)
	fasta	174.797	0	0	0	0	1	233.062	233.062	233.062	12.5		12.5	12.5	29.3285
	gzip-8	2.29758	105.517	6.906	2	1.768	76.0786	3.06344	9.96944	115.486	950.982	421.848	292.221	25.2262	14.5328
	xz-2-1t	0.875208	22.459	3.631	19	4.42	199.72	1.16694	4.79794	27.2569	2496.5	802.336	607.193	106.882	3.43
	naf-3	0.499221	5.993	1.288	26.096	949.448	350.139	0.665628	1.95363	7.94663	4376.74	2261.86	1491.22	366.606	1
